# Supplementary material for: Whole-Genome Sequencing Reveals Age-Specific Changes in the Human Blood Microbiota
Source: J Pers Med. 2022 Jun 7;12(6):939. doi: 10.3390/jpm12060939 (PMC9225573; doi:10.3390/jpm12060939)
Supplement: Supplementary file 1 [file jpm-12-00939-s001.zip]

Archive with 1 entries (1 files):
- jpm-1701309-supplementary.pdf
